# Supplementary material for: Cell-Type-Specific Signalling Networks Impacted by Prostate Epithelial-Stromal Intercellular Communication
Source: Cancers (Basel). 2023 Jan 23;15(3):699. doi: 10.3390/cancers15030699 (PMC9913520; doi:10.3390/cancers15030699)
Supplement: Supplementary file 1 [file cancers-15-00699-s001.zip]

Archive with 2 entries (2 files):
- Cancers_Supplementary Figure S1_revised.docx
- Suppl. Table S1_CTAP TiO2.xlsx
