# Supplementary material for: Cell-Type-Specific Signalling Networks Impacted by Prostate Epithelial-Stromal Intercellular Communication
Source: Cancers (Basel). 2023 Jan 23;15(3):699. doi: 10.3390/cancers15030699 (PMC9913520; doi:10.3390/cancers15030699)
Supplement: Supplementary file 1 [file cancers-15-00699-s001.zip › Suppl. Table S1_CTAP TiO2.xlsx]

## Sheet: BPH-1 Summary
BPH-1 phosphosites that increased in abundance in heteroculture compared to homoculture (Co-culture/monoculture: FC>2).
BPH-1 phosphosites that decreased in abundance in heteroculture compared to homoculture (Co-culture/monoculture: FC<0.5)
P<0.05
Increased in CAF co-culture						Increased in NPF co-culture						Decreased in CAF co-culture						Decreased in NPF co-culture
Uniprot_GN_phospho	BPH-coNPF/BPH	BPH-coCAF/BPH	BPH-BPHcoNPF (p-value)	BPH-BPHcoCAF (p-value)		Uniprot_GN_phospho	BPH-coNPF/BPH	BPH-coCAF/BPH	BPH-BPHcoNPF (p-value)	BPH-BPHcoCAF (p-value)		Uniprot_GN_phospho	BPH-coNPF/BPH	BPH-coCAF/BPH	BPH-BPHcoNPF (p-value)	BPH-BPHcoCAF (p-value)		Uniprot_GN_phospho	BPH-coNPF/BPH	BPH-coCAF/BPH	BPH-BPHcoNPF (p-value)	BPH-BPHcoCAF (p-value)
Q9UMS6_SYNPO2_S902	3.83804	36.6924	0.0624866	0.00740901		P24593_IGFBP5_S125	15.5545	8.06185	0.00447517	0.0106872		Q9H6S3_EPS8L2_S217	0.519496	0.379318	0.00411631	0.000440044		P49006_MARCKSL1_S22	0.465559	0.440559	0.0277965	0.0106922
Q4L180_FILIP1L_S1047	4.58419	10.7461	0.0386614	0.00663651		Q4L180_FILIP1L_S1047	4.58419	10.7461	0.0386614	0.00663651		Q9UQR0_SCML2_S499	0.435778	0.402338	0.0553804	0.0310545		Q09161_NCBP1_S7	0.500771	0.695852	0.0294874	0.169119
P78559_MAP1A_S2019	4.48754	10.7227	0.117839	0.0339317		P08670_VIM_S430	3.80811	3.60685	0.0390041	0.0416698		P49006_MARCKSL1_S22	0.465559	0.440559	0.0277965	0.0106922		Q9H6S3_EPS8L2_S217	0.519496	0.379318	0.00411631	0.000440044
Q0ZGT2_NEXN_S80	2.42839	9.03287	0.0244867	0.00104658		Q0ZGT2_NEXN_S80	2.42839	9.03287	0.0244867	0.00104658		Q9BPX3_NCAPG_S674	0.423101	0.443168	0.124017	0.0397114		Q9H0H5_RACGAP1_S203	0.577083	0.538507	0.0271913	0.0287738
P24593_IGFBP5_S125	15.5545	8.06185	0.00447517	0.0106872		Q8N3V7_SYNPO_S754	2.14685	6.64478	0.00920073	0.0145794		P46013_MKI67_S1533	0.764993	0.49261	0.602828	0.0375237		Q9UQ35_SRRM2_S250	0.587548	0.627781	0.00567655	0.0456055
Q9NQC3_RTN4_S107	3.34679	7.02366	0.139119	0.0334001		P51858_HDGF_S132	1.84961	1.27784	0.0198296	0.0827111		Q9H0H5_RACGAP1_S203	0.577083	0.538507	0.0271913	0.0287738		O75717_WDHD1_S383	0.64328	0.721779	0.0453544	0.115198
Q8N3V7_SYNPO_S754	2.14685	6.64478	0.00920073	0.0145794		P20020_ATP2B1_S1193	1.79212	1.48605	0.0266014	0.11148		Q12872_SFSWAP_S866	0.678651	0.563758	0.147082	0.0242167		Q14676_MDC1_S376	0.679086	0.604143	0.0292457	0.178868
P08670_VIM_S430	3.80811	3.60685	0.0390041	0.0416698		Q09666_AHNAK_S5749	1.7382	1.87351	0.0227559	0.0138474		Q99543_DNAJC2_S60	0.669823	0.615809	0.148102	0.0457573		O75175_CNOT3_S299	0.690424	0.731761	0.0065229	0.0884515
O14610_GNGT2_S6	1.34068	2.45692	0.0972935	0.0484272		P30622_CLIP1_S195	1.38903	1.64444	0.00108376	0.00093841		Q9UQ35_SRRM2_S250	0.587548	0.627781	0.00567655	0.0456055
P27816_MAP4_S1073	1.31646	2.07452	0.0719097	0.00619888								Q9BPX3_NCAPG_S973	0.817692	0.724564	0.190364	0.0276032
Q09666_AHNAK_S5749	1.7382	1.87351	0.0227559	0.0138474
Q9NQC3_RTN4_S7	1.55813	1.73463	0.081643	0.022447
P30622_CLIP1_S195	1.38903	1.64444	0.00108376	0.00093841
Q15643_TRIP11_S1842	0.967798	1.52567	0.927221	0.000146013

## Sheet: Fibroblast Summary
Fibroblast phosphosites that increased in abundance in heteroculture compared to homoculture (Co-culture/monoculture: FC>2).
Fibroblast phosphosites that decreased in abundance in heteroculture compared to homoculture (Co-culture/monoculture: FC<0.5)
P<0.05
Increased in CAF co-culture						Increased in NPF co-culture						Decreased in CAF co-culture						Decreased in NPF co-culture
Uniprot_GN_phospho	NPFcoBPH/NPF	CAFcoBPH/CAF	NPFcoBPH/NPF(p-value)	CAFcoBPH/CAF(p-value)		Uniprot_GN_phospho	NPFcoBPH/NPF	CAFcoBPH/CAF	NPFcoBPH/NPF(p-value)	CAFcoBPH/CAF(p-value)		Uniprot_GN_phospho	NPFcoBPH/NPF	CAFcoBPH/CAF	NPFcoBPH/NPF(p-value)	CAFcoBPH/CAF(p-value)		Uniprot_GN_phospho	NPFcoBPH/NPF	CAFcoBPH/CAF	NPFcoBPH/NPF(p-value)	CAFcoBPH/CAF(p-value)
Q96HC4_PDLIM5_S228	2.09136	4.62186	0.231157	0.0105975		Q9BUI4_POLR3C_S204	2.78976	2.95252	0.033952	0.0048521		Q9UPQ0_LIMCH1_S718	0.169935	0.382632	0.10567	0.0443813		Q8N3V7_SYNPO_S754	0.182975	0.533313	0.0386325	0.347043
Q16629_SRSF7_S215	2.9805	4.34317	0.321909	0.0286345		Q9UK76_HN1_S87	2.25077	1.78919	0.0189649	0.0578285		P46821_MAP1B_S1256	0.390709	0.422802	0.126308	0.00386872		Q70E73_RAPH1_S5	0.376022	0.435317	0.04341	0.317579
Q13488_TCIRG1_S691	2.66352	3.73357	0.102875	0.000621141		Q6PD62_CTR9_S941	2.11607	1.63943	0.0378359	0.0271106		P23193_TCEA1_S100	0.573907	0.426523	0.0609264	0.0489027		O43294_TGFB1I1_S137	0.407222	0.41478	0.0477578	0.0971401
Q9BUI4_POLR3C_S204	2.78976	2.95252	0.033952	0.0048521		Q8IYB3_SRRM1_S675	2.02285	1.54608	0.0116721	0.283576		Q8NE71_ABCF1_S228	0.271762	0.44898	0.0628873	0.0308013		P46821_MAP1B_S1438	0.517981	0.823908	0.0123125	0.426277
P17812_CTPS1_S571	1.83542	2.22899	0.0274566	0.0262819		O00567_NOP56_S466	2.00965	1.05194	0.0250516	0.934573		Q8IWW6_ARHGAP12_S240	0.593174	0.514948	0.0530307	0.0150331
						P17812_CTPS1_S571	1.83542	2.22899	0.0274566	0.0262819
